# Supplementary material for: Tumoricidal Activity of Simvastatin in Synergy with RhoA Inactivation in Antimigration of Clear Cell Renal Cell Carcinoma Cells
Source: Int J Mol Sci. 2023 Jun 4;24(11):9738. doi: 10.3390/ijms24119738 (PMC10253741; doi:10.3390/ijms24119738)
Supplement: Supplementary file 1 [file ijms-24-09738-s001.zip]

Archive with 2 entries (2 files):
- Figure S1. raw data8.pdf
- Table S1. GSEA gene lists_Fig4.xlsx
