# Supplementary material for: Tumoricidal Activity of Simvastatin in Synergy with RhoA Inactivation in Antimigration of Clear Cell Renal Cell Carcinoma Cells
Source: Int J Mol Sci. 2023 Jun 4;24(11):9738. doi: 10.3390/ijms24119738 (PMC10253741; doi:10.3390/ijms24119738)
Supplement: Supplementary file 1 [file ijms-24-09738-s001.zip › Table S1. GSEA gene lists_Fig4.xlsx]

## Sheet: GO_RHO_PROTEIN_SIGNAL_TRANSDUCT
NAME	PROBE	DESCRIPTION<br>(from dataset)	GENE SYMBOL	GENE_TITLE	RANK IN GENE LIST	RANK METRIC SCORE	RUNNING ES	CORE ENRICHMENT
row_0	ARHGDIB	Rho GDP dissociation inhibitor beta [Source:HGNC Symbol;Acc:HGNC:679]	null	null	20	1.95628	0.0188659	Yes
row_1	PECAM1	platelet and endothelial cell adhesion molecule 1 [Source:HGNC Symbol;Acc:HGNC:8823]	null	null	78	1.68127	0.0333291	Yes
row_2	PREX1	phosphatidylinositol-3,4,5-trisphosphate dependent Rac exchange factor 1 [Source:HGNC Symbol;Acc:HGNC:32594]	null	null	94	1.62823	0.0491037	Yes
row_3	GPR4	G protein-coupled receptor 4 [Source:HGNC Symbol;Acc:HGNC:4497]	null	null	153	1.50024	0.0616958	Yes
row_4	ARHGEF6	Rac/Cdc42 guanine nucleotide exchange factor 6 [Source:HGNC Symbol;Acc:HGNC:685]	null	null	201	1.4405	0.0741685	Yes
row_5	P2RY8	P2Y receptor family member 8 [Source:HGNC Symbol;Acc:HGNC:15524]	null	null	306	1.34206	0.0831413	Yes
row_6	ARHGEF10	Rho guanine nucleotide exchange factor 10 [Source:HGNC Symbol;Acc:HGNC:14103]	null	null	352	1.30791	0.0943637	Yes
row_7	ARHGAP42	Rho GTPase activating protein 42 [Source:HGNC Symbol;Acc:HGNC:26545]	null	null	495	1.21794	0.100413	Yes
row_8	AKAP13	A-kinase anchoring protein 13 [Source:HGNC Symbol;Acc:HGNC:371]	null	null	497	1.21658	0.112648	Yes
row_9	GNA13	G protein subunit alpha 13 [Source:HGNC Symbol;Acc:HGNC:4381]	null	null	797	1.09112	0.110514	Yes
row_10	VAV1	vav guanine nucleotide exchange factor 1 [Source:HGNC Symbol;Acc:HGNC:12657]	null	null	844	1.07681	0.11936	Yes
row_11	ITGB1	integrin subunit beta 1 [Source:HGNC Symbol;Acc:HGNC:6153]	null	null	856	1.0707	0.129683	Yes
row_12	PLEKHG1	pleckstrin homology and RhoGEF domain containing G1 [Source:HGNC Symbol;Acc:HGNC:20884]	null	null	1039	1.01045	0.131879	Yes
row_13	FGD6	FYVE, RhoGEF and PH domain containing 6 [Source:HGNC Symbol;Acc:HGNC:21740]	null	null	1062	1.00324	0.141037	Yes
row_14	MET	MET proto-oncogene, receptor tyrosine kinase [Source:HGNC Symbol;Acc:HGNC:7029]	null	null	1066	1.00149	0.151014	Yes
row_15	RHOG	ras homolog family member G [Source:HGNC Symbol;Acc:HGNC:672]	null	null	1111	0.990853	0.15908	Yes
row_16	PLEKHG2	pleckstrin homology and RhoGEF domain containing G2 [Source:HGNC Symbol;Acc:HGNC:29515]	null	null	1117	0.989773	0.16885	Yes
row_17	PRAG1	PEAK1 related, kinase-activating pseudokinase 1 [Source:HGNC Symbol;Acc:HGNC:25438]	null	null	1183	0.967684	0.175759	Yes
row_18	GPR65	G protein-coupled receptor 65 [Source:HGNC Symbol;Acc:HGNC:4517]	null	null	1186	0.966939	0.185431	Yes
row_19	LPAR6	lysophosphatidic acid receptor 6 [Source:HGNC Symbol;Acc:HGNC:15520]	null	null	1188	0.966501	0.195142	Yes
row_20	TRIO	trio Rho guanine nucleotide exchange factor [Source:HGNC Symbol;Acc:HGNC:12303]	null	null	1398	0.918049	0.195218	Yes
row_21	PLEKHG4	pleckstrin homology and RhoGEF domain containing G4 [Source:HGNC Symbol;Acc:HGNC:24501]	null	null	1525	0.890539	0.198666	Yes
row_22	RHOJ	ras homolog family member J [Source:HGNC Symbol;Acc:HGNC:688]	null	null	1526	0.890444	0.207654	Yes
row_23	ABL2	ABL proto-oncogene 2, non-receptor tyrosine kinase [Source:HGNC Symbol;Acc:HGNC:77]	null	null	1551	0.887071	0.215552	Yes
row_24	MYO9B	myosin IXB [Source:HGNC Symbol;Acc:HGNC:7609]	null	null	1630	0.868599	0.220889	Yes
row_25	NRP1	neuropilin 1 [Source:HGNC Symbol;Acc:HGNC:8004]	null	null	1655	0.863891	0.228553	Yes
row_26	PREX2	phosphatidylinositol-3,4,5-trisphosphate dependent Rac exchange factor 2 [Source:HGNC Symbol;Acc:HGNC:22950]	null	null	1673	0.860471	0.236491	Yes
row_27	PDGFRB	platelet derived growth factor receptor beta [Source:HGNC Symbol;Acc:HGNC:8804]	null	null	1689	0.85716	0.244483	Yes
row_28	ABCA1	ATP binding cassette subfamily A member 1 [Source:HGNC Symbol;Acc:HGNC:29]	null	null	1716	0.851704	0.251936	Yes
row_29	FGD2	FYVE, RhoGEF and PH domain containing 2 [Source:HGNC Symbol;Acc:HGNC:3664]	null	null	1860	0.82617	0.253987	Yes
row_30	RAC2	Rac family small GTPase 2 [Source:HGNC Symbol;Acc:HGNC:9802]	null	null	1924	0.812855	0.259421	Yes
row_31	BCL6	BCL6 transcription repressor [Source:HGNC Symbol;Acc:HGNC:1001]	null	null	2061	0.785044	0.261365	Yes
row_32	KALRN	kalirin RhoGEF kinase [Source:HGNC Symbol;Acc:HGNC:4814]	null	null	2104	0.779103	0.267382	Yes
row_33	ARHGEF7	Rho guanine nucleotide exchange factor 7 [Source:HGNC Symbol;Acc:HGNC:15607]	null	null	2108	0.778305	0.275105	Yes
row_34	RIPOR2	RHO family interacting cell polarization regulator 2 [Source:HGNC Symbol;Acc:HGNC:13872]	null	null	2115	0.776888	0.282683	Yes
row_35	GPR20	G protein-coupled receptor 20 [Source:HGNC Symbol;Acc:HGNC:4475]	null	null	2297	0.747061	0.282264	Yes
row_36	F2R	coagulation factor II thrombin receptor [Source:HGNC Symbol;Acc:HGNC:3537]	null	null	2449	0.723216	0.282924	Yes
row_37	HEG1	heart development protein with EGF like domains 1 [Source:HGNC Symbol;Acc:HGNC:29227]	null	null	2568	0.706837	0.28487	Yes
row_38	RASIP1	Ras interacting protein 1 [Source:HGNC Symbol;Acc:HGNC:24716]	null	null	2586	0.704481	0.291233	Yes
row_39	DLC1	DLC1 Rho GTPase activating protein [Source:HGNC Symbol;Acc:HGNC:2897]	null	null	2637	0.697186	0.296071	Yes
row_40	RAC1	Rac family small GTPase 1 [Source:HGNC Symbol;Acc:HGNC:9801]	null	null	2657	0.693418	0.302235	Yes
row_41	RHOH	ras homolog family member H [Source:HGNC Symbol;Acc:HGNC:686]	null	null	2672	0.691288	0.308597	Yes
row_42	ARHGEF37	Rho guanine nucleotide exchange factor 37 [Source:HGNC Symbol;Acc:HGNC:34430]	null	null	2693	0.688276	0.314664	Yes
row_43	CDC42SE2	CDC42 small effector 2 [Source:HGNC Symbol;Acc:HGNC:18547]	null	null	2719	0.684556	0.320474	Yes
row_44	RHOB	ras homolog family member B [Source:HGNC Symbol;Acc:HGNC:668]	null	null	2838	0.669284	0.322041	Yes
row_45	KCTD13	potassium channel tetramerization domain containing 13 [Source:HGNC Symbol;Acc:HGNC:22234]	null	null	2842	0.668895	0.32866	Yes
row_46	COL1A2	collagen type I alpha 2 chain [Source:HGNC Symbol;Acc:HGNC:2198]	null	null	3006	0.646673	0.32802	Yes
row_47	ARHGAP4	Rho GTPase activating protein 4 [Source:HGNC Symbol;Acc:HGNC:674]	null	null	3033	0.644102	0.333378	Yes
row_48	SOS1	SOS Ras/Rac guanine nucleotide exchange factor 1 [Source:HGNC Symbol;Acc:HGNC:11187]	null	null	3056	0.641515	0.338886	Yes
row_49	RND3	Rho family GTPase 3 [Source:HGNC Symbol;Acc:HGNC:671]	null	null	3116	0.635513	0.342706	Yes
row_50	OBSCN	obscurin, cytoskeletal calmodulin and titin-interacting RhoGEF [Source:HGNC Symbol;Acc:HGNC:15719]	null	null	3148	0.63121	0.347713	Yes
row_51	ECT2	epithelial cell transforming 2 [Source:HGNC Symbol;Acc:HGNC:3155]	null	null	3180	0.628212	0.352691	Yes
row_52	ARHGEF17	Rho guanine nucleotide exchange factor 17 [Source:HGNC Symbol;Acc:HGNC:21726]	null	null	3204	0.624855	0.357987	Yes
row_53	EPS8	epidermal growth factor receptor pathway substrate 8 [Source:HGNC Symbol;Acc:HGNC:3420]	null	null	3220	0.622907	0.363614	Yes
row_54	MCF2L	MCF.2 cell line derived transforming sequence like [Source:HGNC Symbol;Acc:HGNC:14576]	null	null	3377	0.60249	0.362836	Yes
row_55	CDC42EP5	CDC42 effector protein 5 [Source:HGNC Symbol;Acc:HGNC:17408]	null	null	3609	0.578788	0.35852	Yes
row_56	RHOU	ras homolog family member U [Source:HGNC Symbol;Acc:HGNC:17794]	null	null	3638	0.575441	0.363097	Yes
row_57	ARHGEF2	Rho/Rac guanine nucleotide exchange factor 2 [Source:HGNC Symbol;Acc:HGNC:682]	null	null	3660	0.573166	0.367959	Yes
row_58	ROCK1	Rho associated coiled-coil containing protein kinase 1 [Source:HGNC Symbol;Acc:HGNC:10251]	null	null	3913	0.546472	0.362394	Yes
row_59	RHOT1	ras homolog family member T1 [Source:HGNC Symbol;Acc:HGNC:21168]	null	null	3956	0.542024	0.366018	Yes
row_60	KANK2	KN motif and ankyrin repeat domains 2 [Source:HGNC Symbol;Acc:HGNC:29300]	null	null	4034	0.535317	0.368035	Yes
row_61	ARHGEF1	Rho guanine nucleotide exchange factor 1 [Source:HGNC Symbol;Acc:HGNC:681]	null	null	4105	0.525449	0.370261	Yes
row_62	ARHGAP29	Rho GTPase activating protein 29 [Source:HGNC Symbol;Acc:HGNC:30207]	null	null	4188	0.5175	0.371878	Yes
row_63	ROBO1	roundabout guidance receptor 1 [Source:HGNC Symbol;Acc:HGNC:10249]	null	null	4412	0.495439	0.367073	Yes
row_64	ARHGAP1	Rho GTPase activating protein 1 [Source:HGNC Symbol;Acc:HGNC:673]	null	null	4578	0.480681	0.36467	Yes
row_65	GPR174	G protein-coupled receptor 174 [Source:HGNC Symbol;Acc:HGNC:30245]	null	null	4627	0.475924	0.367363	Yes
row_66	TIAM1	T cell lymphoma invasion and metastasis 1 [Source:HGNC Symbol;Acc:HGNC:11805]	null	null	4651	0.47365	0.371132	Yes
row_67	P2RY10	P2Y receptor family member 10 [Source:HGNC Symbol;Acc:HGNC:19906]	null	null	4746	0.466134	0.371703	Yes
row_68	GPR18	G protein-coupled receptor 18 [Source:HGNC Symbol;Acc:HGNC:4472]	null	null	4787	0.462495	0.374613	Yes
row_69	CUL3	cullin 3 [Source:HGNC Symbol;Acc:HGNC:2553]	null	null	4932	0.449113	0.372814	Yes
row_70	CDC42EP1	CDC42 effector protein 1 [Source:HGNC Symbol;Acc:HGNC:17014]	null	null	4944	0.44814	0.376853	Yes
row_71	COL3A1	collagen type III alpha 1 chain [Source:HGNC Symbol;Acc:HGNC:2201]	null	null	4972	0.446137	0.380169	Yes
row_72	ARHGEF15	Rho guanine nucleotide exchange factor 15 [Source:HGNC Symbol;Acc:HGNC:15590]	null	null	5012	0.443124	0.382927	Yes
row_73	ARRB1	arrestin beta 1 [Source:HGNC Symbol;Acc:HGNC:711]	null	null	5018	0.442407	0.387172	Yes
row_74	FLCN	folliculin [Source:HGNC Symbol;Acc:HGNC:27310]	null	null	5054	0.438219	0.390056	Yes
row_75	TIAM2	T cell lymphoma invasion and metastasis 2 [Source:HGNC Symbol;Acc:HGNC:11806]	null	null	5398	0.405458	0.379066	No
row_76	ITSN2	intersectin 2 [Source:HGNC Symbol;Acc:HGNC:6184]	null	null	5440	0.402238	0.381324	No
row_77	CCDC125	coiled-coil domain containing 125 [Source:HGNC Symbol;Acc:HGNC:28924]	null	null	5480	0.399139	0.383637	No
row_78	FLOT1	flotillin 1 [Source:HGNC Symbol;Acc:HGNC:3757]	null	null	5482	0.398752	0.387618	No
row_79	ARHGEF39	Rho guanine nucleotide exchange factor 39 [Source:HGNC Symbol;Acc:HGNC:25909]	null	null	5534	0.392764	0.38934	No
row_80	NGFR	nerve growth factor receptor [Source:HGNC Symbol;Acc:HGNC:7809]	null	null	5617	0.3841	0.389611	No
row_81	F2RL2	coagulation factor II thrombin receptor like 2 [Source:HGNC Symbol;Acc:HGNC:3539]	null	null	5792	0.370187	0.385696	No
row_82	GNA12	G protein subunit alpha 12 [Source:HGNC Symbol;Acc:HGNC:4380]	null	null	5818	0.367962	0.388311	No
row_83	RHOA	ras homolog family member A [Source:HGNC Symbol;Acc:HGNC:667]	null	null	6086	0.342808	0.380031	No
row_84	TNFAIP1	TNF alpha induced protein 1 [Source:HGNC Symbol;Acc:HGNC:11894]	null	null	6132	0.339162	0.381475	No
row_85	CDC42SE1	CDC42 small effector 1 [Source:HGNC Symbol;Acc:HGNC:17719]	null	null	6244	0.330651	0.379932	No
row_86	CFL1	cofilin 1 [Source:HGNC Symbol;Acc:HGNC:1874]	null	null	6471	0.311993	0.373143	No
row_87	EPS8L3	EPS8 like 3 [Source:HGNC Symbol;Acc:HGNC:21297]	null	null	6567	0.303316	0.372027	No
row_88	ARHGEF12	Rho guanine nucleotide exchange factor 12 [Source:HGNC Symbol;Acc:HGNC:14193]	null	null	6680	0.294464	0.370075	No
row_89	SCAI	suppressor of cancer cell invasion [Source:HGNC Symbol;Acc:HGNC:26709]	null	null	6692	0.293657	0.372555	No
row_90	ARHGDIA	Rho GDP dissociation inhibitor alpha [Source:HGNC Symbol;Acc:HGNC:678]	null	null	6758	0.287947	0.372603	No
row_91	ARHGEF16	Rho guanine nucleotide exchange factor 16 [Source:HGNC Symbol;Acc:HGNC:15515]	null	null	6783	0.286919	0.374444	No
row_92	ARHGEF40	Rho guanine nucleotide exchange factor 40 [Source:HGNC Symbol;Acc:HGNC:25516]	null	null	6815	0.284822	0.375956	No
row_93	WAS	WASP actin nucleation promoting factor [Source:HGNC Symbol;Acc:HGNC:12731]	null	null	6943	0.273962	0.373136	No
row_94	GPR35	G protein-coupled receptor 35 [Source:HGNC Symbol;Acc:HGNC:4492]	null	null	7262	0.249541	0.361672	No
row_95	AGTR1	angiotensin II receptor type 1 [Source:HGNC Symbol;Acc:HGNC:336]	null	null	7644	0.221267	0.347152	No
row_96	FGD5	FYVE, RhoGEF and PH domain containing 5 [Source:HGNC Symbol;Acc:HGNC:19117]	null	null	7842	0.207509	0.340584	No
row_97	ITSN1	intersectin 1 [Source:HGNC Symbol;Acc:HGNC:6183]	null	null	7944	0.200423	0.338166	No
row_98	PDPN	podoplanin [Source:HGNC Symbol;Acc:HGNC:29602]	null	null	7968	0.198649	0.33916	No
row_99	RHOQ	ras homolog family member Q [Source:HGNC Symbol;Acc:HGNC:17736]	null	null	8256	0.180535	0.328362	No
row_100	FGD3	FYVE, RhoGEF and PH domain containing 3 [Source:HGNC Symbol;Acc:HGNC:16027]	null	null	8260	0.179932	0.330046	No
row_101	RHOT2	ras homolog family member T2 [Source:HGNC Symbol;Acc:HGNC:21169]	null	null	8344	0.174446	0.328157	No
row_102	RASGRF2	Ras protein specific guanine nucleotide releasing factor 2 [Source:HGNC Symbol;Acc:HGNC:9876]	null	null	8357	0.173605	0.329382	No
row_103	LIMK1	LIM domain kinase 1 [Source:HGNC Symbol;Acc:HGNC:6613]	null	null	8774	0.145125	0.312555	No
row_104	ABL1	ABL proto-oncogene 1, non-receptor tyrosine kinase [Source:HGNC Symbol;Acc:HGNC:76]	null	null	9183	0.121596	0.295842	No
row_105	EPS8L2	EPS8 like 2 [Source:HGNC Symbol;Acc:HGNC:21296]	null	null	9424	0.10657	0.286364	No
row_106	MCF2L2	MCF.2 cell line derived transforming sequence-like 2 [Source:HGNC Symbol;Acc:HGNC:30319]	null	null	9860	0.0817826	0.268062	No
row_107	NTN1	netrin 1 [Source:HGNC Symbol;Acc:HGNC:8029]	null	null	10047	0.0724507	0.260615	No
row_108	NET1	neuroepithelial cell transforming 1 [Source:HGNC Symbol;Acc:HGNC:14592]	null	null	10325	0.0569632	0.249009	No
row_109	PTH	parathyroid hormone [Source:HGNC Symbol;Acc:HGNC:9606]	null	null	10591	0.0437534	0.237799	No
row_110	RAF1	Raf-1 proto-oncogene, serine/threonine kinase [Source:HGNC Symbol;Acc:HGNC:9829]	null	null	10737	0.0376714	0.231803	No
row_111	CDC42	cell division cycle 42 [Source:HGNC Symbol;Acc:HGNC:1736]	null	null	10760	0.0363075	0.231202	No
row_112	CAVIN4	caveolae associated protein 4 [Source:HGNC Symbol;Acc:HGNC:33742]	null	null	10913	0.0283423	0.224804	No
row_113	ABRA	actin binding Rho activating protein [Source:HGNC Symbol;Acc:HGNC:30655]	null	null	11039	0.0211994	0.219522	No
row_114	PLEKHG6	pleckstrin homology and RhoGEF domain containing G6 [Source:HGNC Symbol;Acc:HGNC:25562]	null	null	11354	0.00581272	0.205774	No
row_115	RHOBTB1	Rho related BTB domain containing 1 [Source:HGNC Symbol;Acc:HGNC:18738]	null	null	11413	0.00309336	0.203254	No
row_116	ARHGEF11	Rho guanine nucleotide exchange factor 11 [Source:HGNC Symbol;Acc:HGNC:14580]	null	null	11438	0.00176993	0.202217	No
row_117	ARHGEF19	Rho guanine nucleotide exchange factor 19 [Source:HGNC Symbol;Acc:HGNC:26604]	null	null	11522	-0.00229063	0.19859	No
row_118	RHOF	ras homolog family member F, filopodia associated [Source:HGNC Symbol;Acc:HGNC:15703]	null	null	11539	-0.00304886	0.197918	No
row_119	SPATA13	spermatogenesis associated 13 [Source:HGNC Symbol;Acc:HGNC:23222]	null	null	11642	-0.00730549	0.193506	No
row_120	ROCK2	Rho associated coiled-coil containing protein kinase 2 [Source:HGNC Symbol;Acc:HGNC:10252]	null	null	11653	-0.00782741	0.193146	No
row_121	CDC42EP4	CDC42 effector protein 4 [Source:HGNC Symbol;Acc:HGNC:17147]	null	null	11803	-0.0144767	0.18674	No
row_122	FGD4	FYVE, RhoGEF and PH domain containing 4 [Source:HGNC Symbol;Acc:HGNC:19125]	null	null	12051	-0.0253922	0.176135	No
row_123	MYOC	myocilin [Source:HGNC Symbol;Acc:HGNC:7610]	null	null	12481	-0.0463726	0.15774	No
row_124	LPAR4	lysophosphatidic acid receptor 4 [Source:HGNC Symbol;Acc:HGNC:4478]	null	null	12870	-0.0644127	0.141329	No
row_125	SOS2	SOS Ras/Rho guanine nucleotide exchange factor 2 [Source:HGNC Symbol;Acc:HGNC:11188]	null	null	13230	-0.0798198	0.126349	No
row_126	ARHGAP6	Rho GTPase activating protein 6 [Source:HGNC Symbol;Acc:HGNC:676]	null	null	13482	-0.0908743	0.116229	No
row_127	GPR55	G protein-coupled receptor 55 [Source:HGNC Symbol;Acc:HGNC:4511]	null	null	13610	-0.0970004	0.111624	No
row_128	STMN1	stathmin 1 [Source:HGNC Symbol;Acc:HGNC:6510]	null	null	13689	-0.100982	0.109213	No
row_129	RHOBTB3	Rho related BTB domain containing 3 [Source:HGNC Symbol;Acc:HGNC:18757]	null	null	13824	-0.108173	0.104413	No
row_130	ARHGAP35	Rho GTPase activating protein 35 [Source:HGNC Symbol;Acc:HGNC:4591]	null	null	13881	-0.110454	0.103065	No
row_131	RIT2	Ras like without CAAX 2 [Source:HGNC Symbol;Acc:HGNC:10017]	null	null	13912	-0.111898	0.102875	No
row_132	RHOD	ras homolog family member D [Source:HGNC Symbol;Acc:HGNC:670]	null	null	14093	-0.120918	0.0961811	No
row_133	ABR	ABR activator of RhoGEF and GTPase [Source:HGNC Symbol;Acc:HGNC:81]	null	null	14323	-0.131838	0.0874423	No
row_134	FARP2	FERM, ARH/RhoGEF and pleckstrin domain protein 2 [Source:HGNC Symbol;Acc:HGNC:16460]	null	null	14480	-0.139221	0.0819879	No
row_135	LPAR1	lysophosphatidic acid receptor 1 [Source:HGNC Symbol;Acc:HGNC:3166]	null	null	14633	-0.146476	0.0767827	No
row_136	PLEKHG5	pleckstrin homology and RhoGEF domain containing G5 [Source:HGNC Symbol;Acc:HGNC:29105]	null	null	14918	-0.159791	0.0659076	No
row_137	RND1	Rho family GTPase 1 [Source:HGNC Symbol;Acc:HGNC:18314]	null	null	14931	-0.160656	0.0670015	No
row_138	KANK1	KN motif and ankyrin repeat domains 1 [Source:HGNC Symbol;Acc:HGNC:19309]	null	null	15264	-0.178116	0.0542007	No
row_139	ADRA2A	adrenoceptor alpha 2A [Source:HGNC Symbol;Acc:HGNC:281]	null	null	15616	-0.196366	0.0407487	No
row_140	RTN4R	reticulon 4 receptor [Source:HGNC Symbol;Acc:HGNC:18601]	null	null	15786	-0.205668	0.0353934	No
row_141	RTKN	rhotekin [Source:HGNC Symbol;Acc:HGNC:10466]	null	null	16054	-0.220462	0.0258782	No
row_142	ARHGEF28	Rho guanine nucleotide exchange factor 28 [Source:HGNC Symbol;Acc:HGNC:30322]	null	null	16209	-0.229811	0.0214261	No
row_143	ALS2	alsin Rho guanine nucleotide exchange factor ALS2 [Source:HGNC Symbol;Acc:HGNC:443]	null	null	16421	-0.241336	0.014584	No
row_144	ARHGAP5	Rho GTPase activating protein 5 [Source:HGNC Symbol;Acc:HGNC:675]	null	null	16613	-0.25298	0.00873888	No
row_145	F2RL1	F2R like trypsin receptor 1 [Source:HGNC Symbol;Acc:HGNC:3538]	null	null	17005	-0.276992	-0.00565822	No
row_146	CELSR1	cadherin EGF LAG seven-pass G-type receptor 1 [Source:HGNC Symbol;Acc:HGNC:1850]	null	null	17108	-0.283684	-0.00728	No
row_147	SYNPO2L	synaptopodin 2 like [Source:HGNC Symbol;Acc:HGNC:23532]	null	null	17147	-0.285553	-0.00606875	No
row_148	CDC42EP3	CDC42 effector protein 3 [Source:HGNC Symbol;Acc:HGNC:16943]	null	null	17435	-0.3045	-0.0156152	No
row_149	RAC3	Rac family small GTPase 3 [Source:HGNC Symbol;Acc:HGNC:9803]	null	null	17447	-0.305336	-0.013017	No
row_150	PHACTR4	phosphatase and actin regulator 4 [Source:HGNC Symbol;Acc:HGNC:25793]	null	null	17498	-0.309053	-0.0120962	No
row_151	ARHGDIG	Rho GDP dissociation inhibitor gamma [Source:HGNC Symbol;Acc:HGNC:680]	null	null	17688	-0.323432	-0.0171423	No
row_152	ADRA1A	adrenoceptor alpha 1A [Source:HGNC Symbol;Acc:HGNC:277]	null	null	18017	-0.348579	-0.0280467	No
row_153	ARHGEF38	Rho guanine nucleotide exchange factor 38 [Source:HGNC Symbol;Acc:HGNC:25968]	null	null	18095	-0.354187	-0.0278576	No
row_154	RHOV	ras homolog family member V [Source:HGNC Symbol;Acc:HGNC:18313]	null	null	18511	-0.386461	-0.0422051	No
row_155	SHTN1	shootin 1 [Source:HGNC Symbol;Acc:HGNC:29319]	null	null	18514	-0.386984	-0.0383871	No
row_156	MCF2	MCF.2 cell line derived transforming sequence [Source:HGNC Symbol;Acc:HGNC:6940]	null	null	18523	-0.387471	-0.034828	No
row_157	RND2	Rho family GTPase 2 [Source:HGNC Symbol;Acc:HGNC:18315]	null	null	18614	-0.395327	-0.0347952	No
row_158	ARHGEF9	Cdc42 guanine nucleotide exchange factor 9 [Source:HGNC Symbol;Acc:HGNC:14561]	null	null	18660	-0.400114	-0.0327355	No
row_159	ADGRG1	adhesion G protein-coupled receptor G1 [Source:HGNC Symbol;Acc:HGNC:4512]	null	null	18742	-0.408125	-0.0321779	No
row_160	EPS8L1	EPS8 like 1 [Source:HGNC Symbol;Acc:HGNC:21295]	null	null	18832	-0.417664	-0.0318757	No
row_161	PLEKHG4B	pleckstrin homology and RhoGEF domain containing G4B [Source:HGNC Symbol;Acc:HGNC:29399]	null	null	18854	-0.420236	-0.0285576	No
row_162	GPR17	G protein-coupled receptor 17 [Source:HGNC Symbol;Acc:HGNC:4471]	null	null	18911	-0.425664	-0.0267236	No
row_163	VANGL2	VANGL planar cell polarity protein 2 [Source:HGNC Symbol;Acc:HGNC:15511]	null	null	18922	-0.426915	-0.0228543	No
row_164	ARHGEF5	Rho guanine nucleotide exchange factor 5 [Source:HGNC Symbol;Acc:HGNC:13209]	null	null	19192	-0.452973	-0.0301107	No
row_165	ARHGEF26	Rho guanine nucleotide exchange factor 26 [Source:HGNC Symbol;Acc:HGNC:24490]	null	null	19275	-0.463135	-0.0290418	No
row_166	C15orf62	chromosome 15 open reading frame 62 [Source:HGNC Symbol;Acc:HGNC:34489]	null	null	19285	-0.463615	-0.0247581	No
row_167	VAV2	vav guanine nucleotide exchange factor 2 [Source:HGNC Symbol;Acc:HGNC:12658]	null	null	19321	-0.467782	-0.0215756	No
row_168	RIPOR1	RHO family interacting cell polarization regulator 1 [Source:HGNC Symbol;Acc:HGNC:25836]	null	null	19331	-0.469149	-0.0172361	No
row_169	FARP1	FERM, ARH/RhoGEF and pleckstrin domain protein 1 [Source:HGNC Symbol;Acc:HGNC:3591]	null	null	19717	-0.515721	-0.0289598	No
row_170	ARHGEF4	Rho guanine nucleotide exchange factor 4 [Source:HGNC Symbol;Acc:HGNC:684]	null	null	19808	-0.526133	-0.0276069	No
row_171	FGD1	FYVE, RhoGEF and PH domain containing 1 [Source:HGNC Symbol;Acc:HGNC:3663]	null	null	19890	-0.534294	-0.0257758	No
row_172	RHOBTB2	Rho related BTB domain containing 2 [Source:HGNC Symbol;Acc:HGNC:18756]	null	null	19932	-0.539197	-0.0221363	No
row_173	SYNJ2BP	synaptojanin 2 binding protein [Source:HGNC Symbol;Acc:HGNC:18955]	null	null	20079	-0.560602	-0.0228978	No
row_174	RASGRF1	Ras protein specific guanine nucleotide releasing factor 1 [Source:HGNC Symbol;Acc:HGNC:9875]	null	null	20234	-0.580622	-0.023809	No
row_175	ARHGEF18	Rho/Rac guanine nucleotide exchange factor 18 [Source:HGNC Symbol;Acc:HGNC:17090]	null	null	20405	-0.611299	-0.0251142	No
row_176	APOA1	apolipoprotein A1 [Source:HGNC Symbol;Acc:HGNC:600]	null	null	21142	-0.765027	-0.0497556	No
row_177	PLEKHG3	pleckstrin homology and RhoGEF domain containing G3 [Source:HGNC Symbol;Acc:HGNC:20364]	null	null	21181	-0.772359	-0.0436308	No
row_178	ARHGEF10L	Rho guanine nucleotide exchange factor 10 like [Source:HGNC Symbol;Acc:HGNC:25540]	null	null	21219	-0.782696	-0.0373578	No
row_179	CHUK	component of inhibitor of nuclear factor kappa B kinase complex [Source:HGNC Symbol;Acc:HGNC:1974]	null	null	21318	-0.808211	-0.0335095	No
row_180	APOE	apolipoprotein E [Source:HGNC Symbol;Acc:HGNC:613]	null	null	21428	-0.835765	-0.0298667	No
row_181	NGEF	neuronal guanine nucleotide exchange factor [Source:HGNC Symbol;Acc:HGNC:7807]	null	null	21479	-0.849491	-0.0234912	No
row_182	APOC3	apolipoprotein C3 [Source:HGNC Symbol;Acc:HGNC:610]	null	null	21582	-0.880004	-0.0190941	No
row_183	CNKSR1	connector enhancer of kinase suppressor of Ras 1 [Source:HGNC Symbol;Acc:HGNC:19700]	null	null	21881	-0.979146	-0.0223148	No
row_184	CTNNAL1	catenin alpha like 1 [Source:HGNC Symbol;Acc:HGNC:2512]	null	null	21974	-1.02299	-0.0160349	No
row_185	DNMBP	dynamin binding protein [Source:HGNC Symbol;Acc:HGNC:30373]	null	null	22102	-1.08266	-0.0106917	No
row_186	BCR	BCR activator of RhoGEF and GTPase [Source:HGNC Symbol;Acc:HGNC:1014]	null	null	22128	-1.0969	-0.000719646	No
row_187	ARHGEF3	Rho guanine nucleotide exchange factor 3 [Source:HGNC Symbol;Acc:HGNC:683]	null	null	22171	-1.12017	0.0087398	No
row_188	VAV3	vav guanine nucleotide exchange factor 3 [Source:HGNC Symbol;Acc:HGNC:12659]	null	null	22270	-1.17667	0.0163071	No
row_189	HACD3	3-hydroxyacyl-CoA dehydratase 3 [Source:HGNC Symbol;Acc:HGNC:24175]	null	null	22391	-1.25965	0.0237445	No

## Sheet: KEGG_FOCAL_ADHESION_list
NAME	PROBE	DESCRIPTION<br>(from dataset)	GENE SYMBOL	GENE_TITLE	RANK IN GENE LIST	RANK METRIC SCORE	RUNNING ES	CORE ENRICHMENT
row_0	VEGFA	vascular endothelial growth factor A [Source:HGNC Symbol;Acc:HGNC:12680]	null	null	19	1.95886	0.0173714	Yes
row_1	CAV2	caveolin 2 [Source:HGNC Symbol;Acc:HGNC:1528]	null	null	30	1.86861	0.0342997	Yes
row_2	VWF	von Willebrand factor [Source:HGNC Symbol;Acc:HGNC:12726]	null	null	60	1.73384	0.0491398	Yes
row_3	FLT1	fms related tyrosine kinase 1 [Source:HGNC Symbol;Acc:HGNC:3763]	null	null	92	1.62892	0.0629167	Yes
row_4	CAV1	caveolin 1 [Source:HGNC Symbol;Acc:HGNC:1527]	null	null	164	1.48293	0.0735775	Yes
row_5	CCND1	cyclin D1 [Source:HGNC Symbol;Acc:HGNC:1582]	null	null	175	1.47022	0.0868029	Yes
row_6	CCND3	cyclin D3 [Source:HGNC Symbol;Acc:HGNC:1585]	null	null	216	1.42237	0.0982642	Yes
row_7	LAMC1	laminin subunit gamma 1 [Source:HGNC Symbol;Acc:HGNC:6492]	null	null	232	1.40433	0.110657	Yes
row_8	ITGA4	integrin subunit alpha 4 [Source:HGNC Symbol;Acc:HGNC:6140]	null	null	329	1.32397	0.118741	Yes
row_9	COL4A1	collagen type IV alpha 1 chain [Source:HGNC Symbol;Acc:HGNC:2202]	null	null	407	1.27385	0.127194	Yes
row_10	PDGFD	platelet derived growth factor D [Source:HGNC Symbol;Acc:HGNC:30620]	null	null	409	1.26892	0.138945	Yes
row_11	COL5A3	collagen type V alpha 3 chain [Source:HGNC Symbol;Acc:HGNC:14864]	null	null	418	1.26412	0.150343	Yes
row_12	ITGA5	integrin subunit alpha 5 [Source:HGNC Symbol;Acc:HGNC:6141]	null	null	443	1.24575	0.160866	Yes
row_13	LAMA4	laminin subunit alpha 4 [Source:HGNC Symbol;Acc:HGNC:6484]	null	null	521	1.20828	0.16871	Yes
row_14	KDR	kinase insert domain receptor [Source:HGNC Symbol;Acc:HGNC:6307]	null	null	593	1.17463	0.176505	Yes
row_15	COL4A2	collagen type IV alpha 2 chain [Source:HGNC Symbol;Acc:HGNC:2203]	null	null	615	1.1673	0.186431	Yes
row_16	PIK3R5	phosphoinositide-3-kinase regulatory subunit 5 [Source:HGNC Symbol;Acc:HGNC:30035]	null	null	660	1.14527	0.195141	Yes
row_17	VEGFC	vascular endothelial growth factor C [Source:HGNC Symbol;Acc:HGNC:12682]	null	null	780	1.09728	0.200106	Yes
row_18	VAV1	vav guanine nucleotide exchange factor 1 [Source:HGNC Symbol;Acc:HGNC:12657]	null	null	844	1.07681	0.207344	Yes
row_19	ITGB1	integrin subunit beta 1 [Source:HGNC Symbol;Acc:HGNC:6153]	null	null	856	1.0707	0.216812	Yes
row_20	ITGA1	integrin subunit alpha 1 [Source:HGNC Symbol;Acc:HGNC:6134]	null	null	1020	1.01691	0.219095	Yes
row_21	LAMA5	laminin subunit alpha 5 [Source:HGNC Symbol;Acc:HGNC:6485]	null	null	1041	1.01037	0.227606	Yes
row_22	MET	MET proto-oncogene, receptor tyrosine kinase [Source:HGNC Symbol;Acc:HGNC:7029]	null	null	1066	1.00149	0.235859	Yes
row_23	PIK3CG	phosphatidylinositol-4,5-bisphosphate 3-kinase catalytic subunit gamma [Source:HGNC Symbol;Acc:HGNC:8978]	null	null	1163	0.974078	0.240691	Yes
row_24	SHC1	SHC adaptor protein 1 [Source:HGNC Symbol;Acc:HGNC:10840]	null	null	1182	0.968193	0.248898	Yes
row_25	FLNA	filamin A [Source:HGNC Symbol;Acc:HGNC:3754]	null	null	1229	0.954375	0.255746	Yes
row_26	COL6A2	collagen type VI alpha 2 chain [Source:HGNC Symbol;Acc:HGNC:2212]	null	null	1307	0.937557	0.261074	Yes
row_27	MAPK1	mitogen-activated protein kinase 1 [Source:HGNC Symbol;Acc:HGNC:6871]	null	null	1337	0.931081	0.268452	Yes
row_28	CCND2	cyclin D2 [Source:HGNC Symbol;Acc:HGNC:1583]	null	null	1353	0.928624	0.276424	Yes
row_29	BIRC3	baculoviral IAP repeat containing 3 [Source:HGNC Symbol;Acc:HGNC:591]	null	null	1386	0.920454	0.283572	Yes
row_30	FN1	fibronectin 1 [Source:HGNC Symbol;Acc:HGNC:3778]	null	null	1421	0.91303	0.290563	Yes
row_31	ACTN1	actinin alpha 1 [Source:HGNC Symbol;Acc:HGNC:163]	null	null	1559	0.885495	0.292768	Yes
row_32	PIK3R3	phosphoinositide-3-kinase regulatory subunit 3 [Source:HGNC Symbol;Acc:HGNC:8981]	null	null	1634	0.867497	0.297576	Yes
row_33	PAK2	p21 (RAC1) activated kinase 2 [Source:HGNC Symbol;Acc:HGNC:8591]	null	null	1677	0.859914	0.303722	Yes
row_34	PDGFRB	platelet derived growth factor receptor beta [Source:HGNC Symbol;Acc:HGNC:8804]	null	null	1689	0.85716	0.311205	Yes
row_35	PPP1CC	protein phosphatase 1 catalytic subunit gamma [Source:HGNC Symbol;Acc:HGNC:9283]	null	null	1693	0.856837	0.319037	Yes
row_36	PPP1R12A	protein phosphatase 1 regulatory subunit 12A [Source:HGNC Symbol;Acc:HGNC:7618]	null	null	1730	0.848039	0.325336	Yes
row_37	PARVG	parvin gamma [Source:HGNC Symbol;Acc:HGNC:14654]	null	null	1918	0.81401	0.324678	Yes
row_38	RAC2	Rac family small GTPase 2 [Source:HGNC Symbol;Acc:HGNC:9802]	null	null	1924	0.812855	0.332013	Yes
row_39	BCL2	BCL2 apoptosis regulator [Source:HGNC Symbol;Acc:HGNC:990]	null	null	1971	0.80208	0.337445	Yes
row_40	MAP2K1	mitogen-activated protein kinase kinase 1 [Source:HGNC Symbol;Acc:HGNC:6840]	null	null	2028	0.792508	0.342348	Yes
row_41	COL5A2	collagen type V alpha 2 chain [Source:HGNC Symbol;Acc:HGNC:2210]	null	null	2036	0.789568	0.349379	Yes
row_42	PGF	placental growth factor [Source:HGNC Symbol;Acc:HGNC:8893]	null	null	2097	0.780327	0.353993	Yes
row_43	PDGFA	platelet derived growth factor subunit A [Source:HGNC Symbol;Acc:HGNC:8799]	null	null	2100	0.780066	0.361156	Yes
row_44	RAPGEF1	Rap guanine nucleotide exchange factor 1 [Source:HGNC Symbol;Acc:HGNC:4568]	null	null	2252	0.753436	0.361518	Yes
row_45	ITGAV	integrin subunit alpha V [Source:HGNC Symbol;Acc:HGNC:6150]	null	null	2402	0.730094	0.36175	Yes
row_46	FLT4	fms related tyrosine kinase 4 [Source:HGNC Symbol;Acc:HGNC:3767]	null	null	2570	0.706678	0.360974	Yes
row_47	RAC1	Rac family small GTPase 1 [Source:HGNC Symbol;Acc:HGNC:9801]	null	null	2657	0.693418	0.363637	Yes
row_48	ITGA9	integrin subunit alpha 9 [Source:HGNC Symbol;Acc:HGNC:6145]	null	null	2736	0.68202	0.366545	Yes
row_49	ZYX	zyxin [Source:HGNC Symbol;Acc:HGNC:13200]	null	null	2841	0.668953	0.368189	Yes
row_50	PDGFB	platelet derived growth factor subunit B [Source:HGNC Symbol;Acc:HGNC:8800]	null	null	2885	0.663262	0.372463	Yes
row_51	PPP1CB	protein phosphatase 1 catalytic subunit beta [Source:HGNC Symbol;Acc:HGNC:9282]	null	null	2981	0.65067	0.374332	Yes
row_52	VEGFB	vascular endothelial growth factor B [Source:HGNC Symbol;Acc:HGNC:12681]	null	null	2999	0.647696	0.379605	Yes
row_53	COL1A2	collagen type I alpha 2 chain [Source:HGNC Symbol;Acc:HGNC:2198]	null	null	3006	0.646673	0.385351	Yes
row_54	RAP1A	RAP1A, member of RAS oncogene family [Source:HGNC Symbol;Acc:HGNC:9855]	null	null	3016	0.645239	0.390953	Yes
row_55	BIRC2	baculoviral IAP repeat containing 2 [Source:HGNC Symbol;Acc:HGNC:590]	null	null	3020	0.64504	0.396816	Yes
row_56	SOS1	SOS Ras/Rac guanine nucleotide exchange factor 1 [Source:HGNC Symbol;Acc:HGNC:11187]	null	null	3056	0.641515	0.40124	Yes
row_57	CRKL	CRK like proto-oncogene, adaptor protein [Source:HGNC Symbol;Acc:HGNC:2363]	null	null	3103	0.636894	0.405136	Yes
row_58	PTEN	phosphatase and tensin homolog [Source:HGNC Symbol;Acc:HGNC:9588]	null	null	3399	0.599988	0.397739	Yes
row_59	ITGA7	integrin subunit alpha 7 [Source:HGNC Symbol;Acc:HGNC:6143]	null	null	3423	0.596718	0.402273	Yes
row_60	EGFR	epidermal growth factor receptor [Source:HGNC Symbol;Acc:HGNC:3236]	null	null	3547	0.584615	0.402297	Yes
row_61	JUN	Jun proto-oncogene, AP-1 transcription factor subunit [Source:HGNC Symbol;Acc:HGNC:6204]	null	null	3598	0.579547	0.405485	Yes
row_62	SHC2	SHC adaptor protein 2 [Source:HGNC Symbol;Acc:HGNC:29869]	null	null	3725	0.566278	0.405207	Yes
row_63	AKT3	AKT serine/threonine kinase 3 [Source:HGNC Symbol;Acc:HGNC:393]	null	null	3762	0.562469	0.408852	Yes
row_64	VASP	vasodilator stimulated phosphoprotein [Source:HGNC Symbol;Acc:HGNC:12652]	null	null	3843	0.55411	0.410483	Yes
row_65	ROCK1	Rho associated coiled-coil containing protein kinase 1 [Source:HGNC Symbol;Acc:HGNC:10251]	null	null	3913	0.546472	0.412528	Yes
row_66	COL5A1	collagen type V alpha 1 chain [Source:HGNC Symbol;Acc:HGNC:2209]	null	null	3978	0.540187	0.414734	Yes
row_67	CTNNB1	catenin beta 1 [Source:HGNC Symbol;Acc:HGNC:2514]	null	null	4230	0.51407	0.408473	Yes
row_68	THBS3	thrombospondin 3 [Source:HGNC Symbol;Acc:HGNC:11787]	null	null	4399	0.496832	0.405702	Yes
row_69	ITGA10	integrin subunit alpha 10 [Source:HGNC Symbol;Acc:HGNC:6135]	null	null	4509	0.486675	0.405431	Yes
row_70	LAMB2	laminin subunit beta 2 [Source:HGNC Symbol;Acc:HGNC:6487]	null	null	4511	0.486331	0.409908	Yes
row_71	MAPK9	mitogen-activated protein kinase 9 [Source:HGNC Symbol;Acc:HGNC:6886]	null	null	4562	0.481984	0.412189	Yes
row_72	COL6A3	collagen type VI alpha 3 chain [Source:HGNC Symbol;Acc:HGNC:2213]	null	null	4572	0.48091	0.416263	Yes
row_73	COL1A1	collagen type I alpha 1 chain [Source:HGNC Symbol;Acc:HGNC:2197]	null	null	4573	0.480901	0.420733	Yes
row_74	ILK	integrin linked kinase [Source:HGNC Symbol;Acc:HGNC:6040]	null	null	4617	0.476682	0.423272	Yes
row_75	GRB2	growth factor receptor bound protein 2 [Source:HGNC Symbol;Acc:HGNC:4566]	null	null	4687	0.47091	0.424614	Yes
row_76	DIAPH1	diaphanous related formin 1 [Source:HGNC Symbol;Acc:HGNC:2876]	null	null	4730	0.467695	0.427114	Yes
row_77	MAPK3	mitogen-activated protein kinase 3 [Source:HGNC Symbol;Acc:HGNC:6877]	null	null	4804	0.460984	0.428188	Yes
row_78	PIK3CA	phosphatidylinositol-4,5-bisphosphate 3-kinase catalytic subunit alpha [Source:HGNC Symbol;Acc:HGNC:8975]	null	null	4937	0.448666	0.426553	Yes
row_79	COL3A1	collagen type III alpha 1 chain [Source:HGNC Symbol;Acc:HGNC:2201]	null	null	4972	0.446137	0.429204	Yes
row_80	PARVA	parvin alpha [Source:HGNC Symbol;Acc:HGNC:14652]	null	null	5115	0.433291	0.426986	Yes
row_81	PRKCB	protein kinase C beta [Source:HGNC Symbol;Acc:HGNC:9395]	null	null	5199	0.424765	0.427284	Yes
row_82	THBS2	thrombospondin 2 [Source:HGNC Symbol;Acc:HGNC:11786]	null	null	5239	0.420262	0.429475	Yes
row_83	HRAS	HRas proto-oncogene, GTPase [Source:HGNC Symbol;Acc:HGNC:5173]	null	null	5254	0.419391	0.432757	Yes
row_84	LAMA1	laminin subunit alpha 1 [Source:HGNC Symbol;Acc:HGNC:6481]	null	null	5414	0.404578	0.429525	Yes
row_85	TLN1	talin 1 [Source:HGNC Symbol;Acc:HGNC:11845]	null	null	5474	0.399576	0.430644	Yes
row_86	PXN	paxillin [Source:HGNC Symbol;Acc:HGNC:9718]	null	null	5524	0.393794	0.432149	Yes
row_87	CRK	CRK proto-oncogene, adaptor protein [Source:HGNC Symbol;Acc:HGNC:2362]	null	null	5539	0.392076	0.435177	Yes
row_88	ITGB7	integrin subunit beta 7 [Source:HGNC Symbol;Acc:HGNC:6162]	null	null	5732	0.374474	0.430214	No
row_89	ACTB	actin beta [Source:HGNC Symbol;Acc:HGNC:132]	null	null	5840	0.365666	0.428906	No
row_90	PIK3CB	phosphatidylinositol-4,5-bisphosphate 3-kinase catalytic subunit beta [Source:HGNC Symbol;Acc:HGNC:8976]	null	null	5923	0.358686	0.428634	No
row_91	FYN	FYN proto-oncogene, Src family tyrosine kinase [Source:HGNC Symbol;Acc:HGNC:4037]	null	null	5992	0.352018	0.428915	No
row_92	RHOA	ras homolog family member A [Source:HGNC Symbol;Acc:HGNC:667]	null	null	6086	0.342808	0.428011	No
row_93	PIK3R1	phosphoinositide-3-kinase regulatory subunit 1 [Source:HGNC Symbol;Acc:HGNC:8979]	null	null	6095	0.342058	0.430839	No
row_94	PIK3CD	phosphatidylinositol-4,5-bisphosphate 3-kinase catalytic subunit delta [Source:HGNC Symbol;Acc:HGNC:8977]	null	null	6113	0.34022	0.433253	No
row_95	IBSP	integrin binding sialoprotein [Source:HGNC Symbol;Acc:HGNC:5341]	null	null	6179	0.334862	0.433507	No
row_96	PARVB	parvin beta [Source:HGNC Symbol;Acc:HGNC:14653]	null	null	6394	0.318279	0.427053	No
row_97	AKT1	AKT serine/threonine kinase 1 [Source:HGNC Symbol;Acc:HGNC:391]	null	null	6454	0.313409	0.427371	No
row_98	COL11A1	collagen type XI alpha 1 chain [Source:HGNC Symbol;Acc:HGNC:2186]	null	null	6508	0.308695	0.427909	No
row_99	LAMB3	laminin subunit beta 3 [Source:HGNC Symbol;Acc:HGNC:6490]	null	null	6523	0.307525	0.430152	No
row_100	ACTG1	actin gamma 1 [Source:HGNC Symbol;Acc:HGNC:144]	null	null	6858	0.281138	0.418075	No
row_101	PIP5K1C	phosphatidylinositol-4-phosphate 5-kinase type 1 gamma [Source:HGNC Symbol;Acc:HGNC:8996]	null	null	7048	0.265394	0.41223	No
row_102	ITGB8	integrin subunit beta 8 [Source:HGNC Symbol;Acc:HGNC:6163]	null	null	7170	0.256459	0.409292	No
row_103	BRAF	B-Raf proto-oncogene, serine/threonine kinase [Source:HGNC Symbol;Acc:HGNC:1097]	null	null	7279	0.248693	0.406853	No
row_104	BAD	BCL2 associated agonist of cell death [Source:HGNC Symbol;Acc:HGNC:936]	null	null	7295	0.247688	0.408496	No
row_105	ITGB4	integrin subunit beta 4 [Source:HGNC Symbol;Acc:HGNC:6158]	null	null	7400	0.239429	0.406147	No
row_106	SHC4	SHC adaptor protein 4 [Source:HGNC Symbol;Acc:HGNC:16743]	null	null	7543	0.228219	0.402023	No
row_107	THBS4	thrombospondin 4 [Source:HGNC Symbol;Acc:HGNC:11788]	null	null	7631	0.222342	0.400263	No
row_108	ITGA6	integrin subunit alpha 6 [Source:HGNC Symbol;Acc:HGNC:6142]	null	null	7634	0.222028	0.402239	No
row_109	THBS1	thrombospondin 1 [Source:HGNC Symbol;Acc:HGNC:11785]	null	null	7666	0.219888	0.402919	No
row_110	PAK3	p21 (RAC1) activated kinase 3 [Source:HGNC Symbol;Acc:HGNC:8592]	null	null	7709	0.216701	0.403086	No
row_111	FLNB	filamin B [Source:HGNC Symbol;Acc:HGNC:3755]	null	null	7824	0.208988	0.400015	No
row_112	LAMA3	laminin subunit alpha 3 [Source:HGNC Symbol;Acc:HGNC:6483]	null	null	7835	0.208347	0.401512	No
row_113	COL2A1	collagen type II alpha 1 chain [Source:HGNC Symbol;Acc:HGNC:2200]	null	null	7983	0.197707	0.396884	No
row_114	MYL5	myosin light chain 5 [Source:HGNC Symbol;Acc:HGNC:7586]	null	null	8004	0.196806	0.397834	No
row_115	HGF	hepatocyte growth factor [Source:HGNC Symbol;Acc:HGNC:4893]	null	null	8082	0.191793	0.39623	No
row_116	IGF1	insulin like growth factor 1 [Source:HGNC Symbol;Acc:HGNC:5464]	null	null	8240	0.18187	0.391015	No
row_117	COL6A1	collagen type VI alpha 1 chain [Source:HGNC Symbol;Acc:HGNC:2211]	null	null	8446	0.166606	0.383548	No
row_118	ITGB5	integrin subunit beta 5 [Source:HGNC Symbol;Acc:HGNC:6160]	null	null	8657	0.153137	0.375735	No
row_119	PAK1	p21 (RAC1) activated kinase 1 [Source:HGNC Symbol;Acc:HGNC:8590]	null	null	8697	0.150022	0.375414	No
row_120	MYLK	myosin light chain kinase [Source:HGNC Symbol;Acc:HGNC:7590]	null	null	8744	0.147898	0.374766	No
row_121	TNN	tenascin N [Source:HGNC Symbol;Acc:HGNC:22942]	null	null	8938	0.136594	0.367547	No
row_122	LAMC3	laminin subunit gamma 3 [Source:HGNC Symbol;Acc:HGNC:6494]	null	null	9165	0.122981	0.35875	No
row_123	VCL	vinculin [Source:HGNC Symbol;Acc:HGNC:12665]	null	null	9197	0.120486	0.358507	No
row_124	PPP1CA	protein phosphatase 1 catalytic subunit alpha [Source:HGNC Symbol;Acc:HGNC:9281]	null	null	9375	0.109579	0.351741	No
row_125	COMP	cartilage oligomeric matrix protein [Source:HGNC Symbol;Acc:HGNC:2227]	null	null	9538	0.100742	0.345552	No
row_126	ACTN2	actinin alpha 2 [Source:HGNC Symbol;Acc:HGNC:164]	null	null	9934	0.0780203	0.328905	No
row_127	MYL9	myosin light chain 9 [Source:HGNC Symbol;Acc:HGNC:15754]	null	null	10020	0.0734458	0.325849	No
row_128	ACTN3	actinin alpha 3 (gene/pseudogene) [Source:HGNC Symbol;Acc:HGNC:165]	null	null	10232	0.0621208	0.317146	No
row_129	RAF1	Raf-1 proto-oncogene, serine/threonine kinase [Source:HGNC Symbol;Acc:HGNC:9829]	null	null	10737	0.0376714	0.29533	No
row_130	CDC42	cell division cycle 42 [Source:HGNC Symbol;Acc:HGNC:1736]	null	null	10760	0.0363075	0.2947	No
row_131	PDGFC	platelet derived growth factor C [Source:HGNC Symbol;Acc:HGNC:8801]	null	null	11170	0.0149678	0.27685	No
row_132	ITGA11	integrin subunit alpha 11 [Source:HGNC Symbol;Acc:HGNC:6136]	null	null	11423	0.00244366	0.26579	No
row_133	ROCK2	Rho associated coiled-coil containing protein kinase 2 [Source:HGNC Symbol;Acc:HGNC:10252]	null	null	11653	-0.00782741	0.255791	No
row_134	ITGA8	integrin subunit alpha 8 [Source:HGNC Symbol;Acc:HGNC:6144]	null	null	11705	-0.0102551	0.253643	No
row_135	COL6A6	collagen type VI alpha 6 chain [Source:HGNC Symbol;Acc:HGNC:27023]	null	null	11784	-0.0134933	0.250338	No
row_136	ELK1	ETS transcription factor ELK1 [Source:HGNC Symbol;Acc:HGNC:3321]	null	null	12279	-0.0365638	0.228951	No
row_137	RELN	reelin [Source:HGNC Symbol;Acc:HGNC:9957]	null	null	12674	-0.0557462	0.212141	No
row_138	PTK2	protein tyrosine kinase 2 [Source:HGNC Symbol;Acc:HGNC:9611]	null	null	12675	-0.0557596	0.212659	No
row_139	CHAD	chondroadherin [Source:HGNC Symbol;Acc:HGNC:1909]	null	null	13101	-0.0741118	0.194656	No
row_140	SOS2	SOS Ras/Rho guanine nucleotide exchange factor 2 [Source:HGNC Symbol;Acc:HGNC:11188]	null	null	13230	-0.0798198	0.189768	No
row_141	ITGB3	integrin subunit beta 3 [Source:HGNC Symbol;Acc:HGNC:6156]	null	null	13604	-0.0967711	0.174263	No
row_142	TNR	tenascin R [Source:HGNC Symbol;Acc:HGNC:11953]	null	null	13768	-0.105263	0.168072	No
row_143	VEGFD	vascular endothelial growth factor D [Source:HGNC Symbol;Acc:HGNC:3708]	null	null	13837	-0.109058	0.166095	No
row_144	ARHGAP35	Rho GTPase activating protein 35 [Source:HGNC Symbol;Acc:HGNC:4591]	null	null	13881	-0.110454	0.165231	No
row_145	TNC	tenascin C [Source:HGNC Symbol;Acc:HGNC:5318]	null	null	13900	-0.111442	0.165475	No
row_146	ITGA2	integrin subunit alpha 2 [Source:HGNC Symbol;Acc:HGNC:6137]	null	null	14218	-0.126405	0.152708	No
row_147	LAMC2	laminin subunit gamma 2 [Source:HGNC Symbol;Acc:HGNC:6493]	null	null	14248	-0.127685	0.152619	No
row_148	MYL12A	myosin light chain 12A [Source:HGNC Symbol;Acc:HGNC:16701]	null	null	14359	-0.133502	0.149022	No
row_149	FLNC	filamin C [Source:HGNC Symbol;Acc:HGNC:3756]	null	null	14440	-0.137083	0.146778	No
row_150	MYL2	myosin light chain 2 [Source:HGNC Symbol;Acc:HGNC:7583]	null	null	14443	-0.137199	0.147965	No
row_151	GSK3B	glycogen synthase kinase 3 beta [Source:HGNC Symbol;Acc:HGNC:4617]	null	null	14701	-0.149729	0.138053	No
row_152	ACTN4	actinin alpha 4 [Source:HGNC Symbol;Acc:HGNC:166]	null	null	14890	-0.158354	0.131257	No
row_153	MAPK8	mitogen-activated protein kinase 8 [Source:HGNC Symbol;Acc:HGNC:6881]	null	null	15463	-0.188643	0.107853	No
row_154	ITGA2B	integrin subunit alpha 2b [Source:HGNC Symbol;Acc:HGNC:6138]	null	null	15581	-0.194339	0.104513	No
row_155	SRC	SRC proto-oncogene, non-receptor tyrosine kinase [Source:HGNC Symbol;Acc:HGNC:11283]	null	null	15909	-0.212123	0.0921032	No
row_156	PDPK1	3-phosphoinositide dependent protein kinase 1 [Source:HGNC Symbol;Acc:HGNC:8816]	null	null	16354	-0.237901	0.0747868	No
row_157	LAMB4	laminin subunit beta 4 [Source:HGNC Symbol;Acc:HGNC:6491]	null	null	16423	-0.241362	0.0740395	No
row_158	COL11A2	collagen type XI alpha 2 chain [Source:HGNC Symbol;Acc:HGNC:2187]	null	null	16482	-0.24484	0.0737643	No
row_159	ARHGAP5	Rho GTPase activating protein 5 [Source:HGNC Symbol;Acc:HGNC:675]	null	null	16613	-0.25298	0.0703981	No
row_160	ITGB6	integrin subunit beta 6 [Source:HGNC Symbol;Acc:HGNC:6161]	null	null	16629	-0.253825	0.0720976	No
row_161	DOCK1	dedicator of cytokinesis 1 [Source:HGNC Symbol;Acc:HGNC:2987]	null	null	16791	-0.263515	0.0674659	No
row_162	BCAR1	BCAR1 scaffold protein, Cas family member [Source:HGNC Symbol;Acc:HGNC:971]	null	null	16873	-0.269337	0.0664069	No
row_163	CAPN2	calpain 2 [Source:HGNC Symbol;Acc:HGNC:1479]	null	null	17043	-0.279034	0.0615676	No
row_164	XIAP	X-linked inhibitor of apoptosis [Source:HGNC Symbol;Acc:HGNC:592]	null	null	17159	-0.286237	0.0591702	No
row_165	MYLPF	myosin light chain, phosphorylatable, fast skeletal muscle [Source:HGNC Symbol;Acc:HGNC:29824]	null	null	17372	-0.300841	0.0526425	No
row_166	PRKCG	protein kinase C gamma [Source:HGNC Symbol;Acc:HGNC:9402]	null	null	17382	-0.301524	0.0550492	No
row_167	RAC3	Rac family small GTPase 3 [Source:HGNC Symbol;Acc:HGNC:9803]	null	null	17447	-0.305336	0.0550724	No
row_168	SPP1	secreted phosphoprotein 1 [Source:HGNC Symbol;Acc:HGNC:11255]	null	null	17844	-0.334632	0.0407662	No
row_169	AKT2	AKT serine/threonine kinase 2 [Source:HGNC Symbol;Acc:HGNC:392]	null	null	18027	-0.349417	0.0360093	No
row_170	IGF1R	insulin like growth factor 1 receptor [Source:HGNC Symbol;Acc:HGNC:5465]	null	null	18042	-0.350235	0.0386489	No
row_171	MYLK2	myosin light chain kinase 2 [Source:HGNC Symbol;Acc:HGNC:16243]	null	null	18235	-0.365715	0.0336038	No
row_172	CAV3	caveolin 3 [Source:HGNC Symbol;Acc:HGNC:1529]	null	null	18780	-0.412131	0.0135086	No
row_173	LAMA2	laminin subunit alpha 2 [Source:HGNC Symbol;Acc:HGNC:6482]	null	null	18862	-0.42103	0.0138595	No
row_174	TNXB	tenascin XB [Source:HGNC Symbol;Acc:HGNC:11976]	null	null	19117	-0.445844	0.00683228	No
row_175	LAMB1	laminin subunit beta 1 [Source:HGNC Symbol;Acc:HGNC:6486]	null	null	19149	-0.449684	0.00964854	No
row_176	VAV2	vav guanine nucleotide exchange factor 2 [Source:HGNC Symbol;Acc:HGNC:12658]	null	null	19321	-0.467782	0.00647566	No
row_177	PAK4	p21 (RAC1) activated kinase 4 [Source:HGNC Symbol;Acc:HGNC:16059]	null	null	19507	-0.488624	0.00288076	No
row_178	MYL7	myosin light chain 7 [Source:HGNC Symbol;Acc:HGNC:21719]	null	null	19820	-0.527371	-0.00593961	No
row_179	MYL12B	myosin light chain 12B [Source:HGNC Symbol;Acc:HGNC:29827]	null	null	19850	-0.529519	-0.00229334	No
row_180	MYL10	myosin light chain 10 [Source:HGNC Symbol;Acc:HGNC:29825]	null	null	20221	-0.579448	-0.0131806	No
row_181	RASGRF1	Ras protein specific guanine nucleotide releasing factor 1 [Source:HGNC Symbol;Acc:HGNC:9875]	null	null	20234	-0.580622	-0.00831163	No
row_182	PDGFRA	platelet derived growth factor receptor alpha [Source:HGNC Symbol;Acc:HGNC:8803]	null	null	20535	-0.634	-0.0156131	No
row_183	PRKCA	protein kinase C alpha [Source:HGNC Symbol;Acc:HGNC:9393]	null	null	20684	-0.659798	-0.0159897	No
row_184	PAK5	p21 (RAC1) activated kinase 5 [Source:HGNC Symbol;Acc:HGNC:15916]	null	null	21348	-0.817005	-0.0375554	No
row_185	ERBB2	erb-b2 receptor tyrosine kinase 2 [Source:HGNC Symbol;Acc:HGNC:3430]	null	null	21632	-0.893995	-0.0416927	No
row_186	MYLK3	myosin light chain kinase 3 [Source:HGNC Symbol;Acc:HGNC:29826]	null	null	21825	-0.960067	-0.0412135	No
row_187	MAPK10	mitogen-activated protein kinase 10 [Source:HGNC Symbol;Acc:HGNC:6872]	null	null	21878	-0.978494	-0.0344057	No
row_188	TLN2	talin 2 [Source:HGNC Symbol;Acc:HGNC:15447]	null	null	22012	-1.03709	-0.0306157	No
row_189	EGF	epidermal growth factor [Source:HGNC Symbol;Acc:HGNC:3229]	null	null	22073	-1.0676	-0.0233315	No
row_190	SHC3	SHC adaptor protein 3 [Source:HGNC Symbol;Acc:HGNC:18181]	null	null	22207	-1.14057	-0.0185798	No
row_191	COL4A4	collagen type IV alpha 4 chain [Source:HGNC Symbol;Acc:HGNC:2206]	null	null	22259	-1.1704	-0.00994429	No
row_192	VAV3	vav guanine nucleotide exchange factor 3 [Source:HGNC Symbol;Acc:HGNC:12659]	null	null	22270	-1.17667	0.000552709	No
row_193	COL4A6	collagen type IV alpha 6 chain [Source:HGNC Symbol;Acc:HGNC:2208]	null	null	22503	-1.34033	0.00280708	No
row_194	PAK6	p21 (RAC1) activated kinase 6 [Source:HGNC Symbol;Acc:HGNC:16061]	null	null	22835	-1.71848	0.00422207	No

## Sheet: GO_UNSATURATED_FATTY_ACID_BIOSY
NAME	PROBE	DESCRIPTION<br>(from dataset)	GENE SYMBOL	GENE_TITLE	RANK IN GENE LIST	RANK METRIC SCORE	RUNNING ES	CORE ENRICHMENT
row_0	SCD	stearoyl-CoA desaturase [Source:HGNC Symbol;Acc:HGNC:10571]	null	null	233	1.40422	0.057061	Yes
row_1	TBXAS1	thromboxane A synthase 1 [Source:HGNC Symbol;Acc:HGNC:11609]	null	null	510	1.21034	0.10296	Yes
row_2	EDN1	endothelin 1 [Source:HGNC Symbol;Acc:HGNC:3176]	null	null	511	1.20995	0.160896	Yes
row_3	FABP5	fatty acid binding protein 5 [Source:HGNC Symbol;Acc:HGNC:3560]	null	null	514	1.20895	0.218697	Yes
row_4	DEGS1	delta 4-desaturase, sphingolipid 1 [Source:HGNC Symbol;Acc:HGNC:13709]	null	null	783	1.09645	0.259492	Yes
row_5	FADS1	fatty acid desaturase 1 [Source:HGNC Symbol;Acc:HGNC:3574]	null	null	1247	0.950384	0.284775	Yes
row_6	ANXA1	annexin A1 [Source:HGNC Symbol;Acc:HGNC:533]	null	null	1261	0.945384	0.329475	Yes
row_7	PIBF1	progesterone immunomodulatory binding factor 1 [Source:HGNC Symbol;Acc:HGNC:23352]	null	null	2415	0.727488	0.313947	Yes
row_8	ELOVL7	ELOVL fatty acid elongase 7 [Source:HGNC Symbol;Acc:HGNC:26292]	null	null	2523	0.712205	0.343376	Yes
row_9	FADS3	fatty acid desaturase 3 [Source:HGNC Symbol;Acc:HGNC:3576]	null	null	2738	0.681718	0.366671	Yes
row_10	SIRT1	sirtuin 1 [Source:HGNC Symbol;Acc:HGNC:14929]	null	null	2814	0.672484	0.395596	Yes
row_11	CD74	CD74 molecule [Source:HGNC Symbol;Acc:HGNC:1697]	null	null	2900	0.661106	0.423538	Yes
row_12	ELOVL2	ELOVL fatty acid elongase 2 [Source:HGNC Symbol;Acc:HGNC:14416]	null	null	3468	0.592371	0.427137	Yes
row_13	PTGES3	prostaglandin E synthase 3 [Source:HGNC Symbol;Acc:HGNC:16049]	null	null	3586	0.580398	0.449817	Yes
row_14	EDN2	endothelin 2 [Source:HGNC Symbol;Acc:HGNC:3177]	null	null	4433	0.493585	0.436499	No
row_15	PTGS1	prostaglandin-endoperoxide synthase 1 [Source:HGNC Symbol;Acc:HGNC:9604]	null	null	4846	0.456306	0.440352	No
row_16	HPGDS	hematopoietic prostaglandin D synthase [Source:HGNC Symbol;Acc:HGNC:17890]	null	null	5928	0.358295	0.410291	No
row_17	ELOVL1	ELOVL fatty acid elongase 1 [Source:HGNC Symbol;Acc:HGNC:14418]	null	null	9027	0.130403	0.281215	No
row_18	ELOVL6	ELOVL fatty acid elongase 6 [Source:HGNC Symbol;Acc:HGNC:15829]	null	null	9598	0.0980538	0.261013	No
row_19	PTGIS	prostaglandin I2 synthase [Source:HGNC Symbol;Acc:HGNC:9603]	null	null	9933	0.078042	0.250161	No
row_20	PTGS2	prostaglandin-endoperoxide synthase 2 [Source:HGNC Symbol;Acc:HGNC:9605]	null	null	10385	0.053679	0.233032	No
row_21	PTGES	prostaglandin E synthase [Source:HGNC Symbol;Acc:HGNC:9599]	null	null	10627	0.0422182	0.224527	No
row_22	ELOVL5	ELOVL fatty acid elongase 5 [Source:HGNC Symbol;Acc:HGNC:21308]	null	null	11035	0.0213637	0.207772	No
row_23	AVPR1A	arginine vasopressin receptor 1A [Source:HGNC Symbol;Acc:HGNC:895]	null	null	11401	0.00362045	0.192002	No
row_24	PRXL2B	peroxiredoxin like 2B [Source:HGNC Symbol;Acc:HGNC:28390]	null	null	12122	-0.0279559	0.161892	No
row_25	AKR1C3	aldo-keto reductase family 1 member C3 [Source:HGNC Symbol;Acc:HGNC:386]	null	null	12217	-0.0335963	0.159394	No
row_26	ABCD1	ATP binding cassette subfamily D member 1 [Source:HGNC Symbol;Acc:HGNC:61]	null	null	12627	-0.0533377	0.144083	No
row_27	ABCD2	ATP binding cassette subfamily D member 2 [Source:HGNC Symbol;Acc:HGNC:66]	null	null	14704	-0.149773	0.0605762	No
row_28	FADS2	fatty acid desaturase 2 [Source:HGNC Symbol;Acc:HGNC:3575]	null	null	14844	-0.156413	0.0619943	No
row_29	ELOVL3	ELOVL fatty acid elongase 3 [Source:HGNC Symbol;Acc:HGNC:18047]	null	null	16901	-0.270631	-0.0148523	No
row_30	ELOVL4	ELOVL fatty acid elongase 4 [Source:HGNC Symbol;Acc:HGNC:14415]	null	null	17483	-0.308095	-0.0254776	No
row_31	SCD5	stearoyl-CoA desaturase 5 [Source:HGNC Symbol;Acc:HGNC:21088]	null	null	19205	-0.454655	-0.07888	No
row_32	DECR2	2,4-dienoyl-CoA reductase 2 [Source:HGNC Symbol;Acc:HGNC:2754]	null	null	19225	-0.456905	-0.0578319	No
row_33	AVP	arginine vasopressin [Source:HGNC Symbol;Acc:HGNC:894]	null	null	19251	-0.459754	-0.0369095	No
row_34	PNPLA8	patatin like phospholipase domain containing 8 [Source:HGNC Symbol;Acc:HGNC:28900]	null	null	20141	-0.568892	-0.0485005	No
row_35	PTGES2	prostaglandin E synthase 2 [Source:HGNC Symbol;Acc:HGNC:17822]	null	null	21285	-0.800808	-0.0600811	No
row_36	CBR1	carbonyl reductase 1 [Source:HGNC Symbol;Acc:HGNC:1548]	null	null	22468	-1.30666	-0.0491438	No
row_37	PLA2G4F	phospholipase A2 group IVF [Source:HGNC Symbol;Acc:HGNC:27396]	null	null	22625	-1.44778	0.0133659	No
